# Supplementary material for: Time-Dependent Changes in Salivary Antioxidants After 5-ALA Photodynamic Therapy vs. Clobetasol in Oral Lichen Planus: A Randomized Clinical Trial
Source: Int J Mol Sci. 2025 Nov 20;26(22):11232. doi: 10.3390/ijms262211232 (PMC12653851; doi:10.3390/ijms262211232)
Supplement: Supplementary file 1 [file ijms-26-11232-s001.zip]

Archive with 1 entries (1 files):
- ijms-3983494-supplementary.pdf
